# Supplementary material for: Genomic characterization and computational phenotyping of nitrogen-fixing bacteria isolated from Colombian sugarcane fields
Source: Sci Rep. 2021 Apr 28;11:9187. doi: 10.1038/s41598-021-88380-8 (PMC8080613; doi:10.1038/s41598-021-88380-8)
Supplement: Supplementary file 2 — Supplementary Table S2. [file 41598_2021_88380_MOESM2_ESM.xlsx]

## Sheet: Sheet1
Table S2 Presence/absence calls for the three function-specific gene panels (nitrogen fixation genes, plant growth promoting, and virulence factors) and predicted antibiotic resistance profiles are shown for the 22 sugar cane-associated bacterial isolates characterized here. These are the data that are visualized as a heatmap in Fig. 4. S = Predicted sensitive to antibiotic. I = Predicted interme…
Nitrogen fixation Genes																							Plant growth promotion genes
	Nif genes																						Phosphate Solubilitation						IAA production				Siderophere production										ACC deaminase activity Acetoin & butanediol synthesis	Acetoin & butanediol Synthesis			PeroxidasesEA
Sample	nifH	nifD	nifJ	nifF	nifA	nifL	nifE	nifQ	nifB	nifV	nifS	nifM	nifY	nifK	nifN	nifU	nifW	nifT	nifZ	nifX	nifO		pqqB	pqqC	pqqD	pqqE	pqqF	pqqG	ipdC	hisC1	iaaH	iaaM	pvdO	pvdN	pvdP	pvdE	pvdT	fpvA	mbtH	dhbB	dhbE	fhu	acdS	budA	budB	budC	osmC	oxyR	efeB
SCK1	Absent	Absent	Absent	Absent	Absent	Absent	Absent	Absent	Absent	Absent	Absent	Absent	Absent	Absent	Absent	Absent	Absent	Absent	Absent	Absent	Absent		Absent	Absent	Absent	Absent	Absent	Absent	Absent	Absent	Absent	Absent	Absent	Absent	Absent	Absent	Absent	Absent	Absent	Absent	Absent	Absent	Absent	Absent	Absent	Absent	Absent	Absent	Absent
SCK2	Absent	Absent	Absent	Absent	Absent	Absent	Absent	Absent	Absent	Absent	Absent	Absent	Absent	Absent	Absent	Absent	Absent	Absent	Absent	Absent	Absent		Absent	Present	Absent	Absent	Absent	Absent	Absent	Absent	Absent	Absent	Absent	Absent	Absent	Absent	Absent	Absent	Absent	Absent	Present	Absent	Absent	Absent	Absent	Absent	Absent	Absent	Absent
SCK3	Absent	Absent	Absent	Absent	Absent	Absent	Absent	Absent	Absent	Absent	Absent	Absent	Absent	Absent	Absent	Absent	Absent	Absent	Absent	Absent	Absent		Absent	Absent	Absent	Absent	Absent	Absent	Absent	Absent	Absent	Absent	Absent	Absent	Absent	Absent	Absent	Absent	Absent	Absent	Absent	Absent	Absent	Absent	Absent	Absent	Absent	Absent	Absent
SCK4	Absent	Absent	Absent	Absent	Absent	Absent	Absent	Absent	Absent	Absent	Absent	Absent	Absent	Absent	Absent	Absent	Absent	Absent	Absent	Absent	Absent		Absent	Absent	Absent	Absent	Absent	Absent	Absent	Absent	Absent	Absent	Absent	Absent	Absent	Absent	Absent	Absent	Absent	Absent	Absent	Absent	Absent	Absent	Absent	Absent	Absent	Absent	Absent
SCK5	Present	Present	Present	Present	Present	Present	Present	Present	Present	Present	Present	Present	Absent	Absent	Present	Present	Absent	Absent	Present	Present	Absent		Absent	Absent	Absent	Absent	Absent	Absent	Absent	Absent	Absent	Absent	Absent	Absent	Absent	Absent	Absent	Absent	Absent	Absent	Present	Absent	Present	Absent	Present	Absent	Absent	Absent	Absent
SCK6	Present	Present	Present	Present	Present	Present	Present	Present	Present	Present	Present	Absent	Absent	Absent	Present	Present	Absent	Absent	Present	Present	Absent		Present	Present	Present	Present	Absent	Absent	Absent	Absent	Absent	Absent	Absent	Absent	Absent	Absent	Absent	Absent	Absent	Present	Present	Absent	Present	Absent	Absent	Absent	Present	Present	Absent
SCK7	Present	Present	Present	Present	Present	Present	Present	Present	Present	Present	Present	Absent	Absent	Absent	Present	Present	Absent	Absent	Present	Present	Absent		Present	Present	Present	Present	Absent	Absent	Absent	Absent	Absent	Absent	Absent	Absent	Absent	Absent	Absent	Absent	Absent	Present	Present	Absent	Present	Absent	Absent	Absent	Present	Present	Absent
SCK8	Present	Present	Present	Present	Present	Present	Present	Present	Present	Present	Present	Absent	Absent	Absent	Present	Present	Absent	Absent	Present	Present	Absent		Present	Present	Present	Present	Absent	Absent	Absent	Absent	Absent	Absent	Absent	Absent	Absent	Absent	Absent	Absent	Absent	Present	Present	Absent	Present	Absent	Absent	Absent	Present	Absent	Absent
SCK9	Present	Present	Present	Present	Present	Present	Present	Present	Present	Present	Present	Absent	Absent	Absent	Present	Present	Absent	Absent	Present	Present	Absent		Present	Present	Present	Present	Absent	Absent	Absent	Absent	Absent	Absent	Absent	Absent	Absent	Absent	Absent	Absent	Absent	Absent	Present	Absent	Present	Absent	Absent	Absent	Present	Present	Absent
SCK10	Present	Present	Present	Present	Present	Present	Present	Present	Present	Present	Present	Absent	Absent	Absent	Present	Present	Absent	Absent	Present	Present	Absent		Present	Present	Present	Present	Absent	Absent	Absent	Absent	Absent	Absent	Absent	Absent	Absent	Absent	Absent	Absent	Absent	Absent	Present	Absent	Present	Absent	Absent	Absent	Present	Present	Absent
SCK11	Present	Present	Present	Present	Present	Present	Present	Present	Present	Present	Present	Absent	Absent	Absent	Present	Present	Absent	Absent	Present	Present	Absent		Present	Present	Present	Present	Absent	Absent	Absent	Absent	Absent	Absent	Absent	Absent	Absent	Absent	Absent	Absent	Absent	Absent	Present	Absent	Present	Absent	Absent	Absent	Present	Present	Absent
SCK12	Present	Present	Present	Present	Present	Present	Present	Present	Present	Present	Present	Absent	Absent	Absent	Present	Present	Absent	Absent	Present	Present	Absent		Present	Present	Present	Present	Absent	Absent	Absent	Absent	Absent	Absent	Absent	Absent	Absent	Absent	Absent	Absent	Absent	Absent	Present	Absent	Present	Absent	Absent	Absent	Present	Present	Absent
SCK13	Present	Present	Present	Present	Present	Present	Present	Present	Present	Present	Present	Absent	Absent	Absent	Present	Present	Absent	Absent	Present	Present	Absent		Present	Present	Present	Present	Absent	Absent	Absent	Absent	Absent	Absent	Absent	Absent	Absent	Absent	Absent	Absent	Absent	Present	Present	Absent	Present	Absent	Absent	Absent	Present	Present	Absent
SCK14	Present	Present	Present	Present	Present	Present	Present	Present	Present	Present	Present	Absent	Absent	Absent	Present	Present	Absent	Absent	Present	Present	Absent		Present	Present	Present	Present	Absent	Absent	Absent	Absent	Absent	Absent	Absent	Absent	Absent	Absent	Absent	Absent	Absent	Present	Present	Absent	Present	Absent	Absent	Absent	Present	Present	Absent
SCK15	Present	Present	Present	Present	Present	Present	Present	Present	Present	Present	Present	Absent	Absent	Absent	Present	Present	Absent	Absent	Present	Present	Absent		Present	Present	Present	Present	Absent	Absent	Absent	Absent	Absent	Absent	Absent	Absent	Absent	Absent	Absent	Absent	Absent	Present	Present	Absent	Present	Absent	Absent	Absent	Present	Present	Absent
SCK16	Present	Present	Present	Present	Present	Present	Present	Present	Present	Present	Present	Present	Absent	Absent	Present	Present	Absent	Absent	Present	Present	Absent		Absent	Absent	Absent	Absent	Absent	Absent	Absent	Absent	Absent	Absent	Absent	Absent	Absent	Absent	Absent	Absent	Absent	Present	Present	Absent	Present	Absent	Present	Absent	Present	Present	Absent
SCK17	Present	Present	Present	Present	Present	Present	Present	Present	Present	Present	Present	Absent	Absent	Absent	Present	Present	Absent	Absent	Present	Present	Absent		Present	Present	Present	Present	Absent	Absent	Absent	Absent	Absent	Absent	Absent	Absent	Absent	Absent	Absent	Absent	Absent	Present	Present	Absent	Present	Absent	Absent	Absent	Present	Present	Absent
SCK18	Present	Present	Present	Present	Present	Present	Present	Present	Present	Present	Present	Absent	Absent	Absent	Present	Present	Absent	Absent	Present	Present	Absent		Present	Present	Present	Present	Absent	Absent	Absent	Absent	Absent	Absent	Absent	Absent	Absent	Absent	Absent	Absent	Absent	Present	Present	Absent	Present	Absent	Absent	Absent	Present	Present	Absent
SCK19	Present	Present	Present	Present	Present	Present	Present	Present	Present	Present	Present	Absent	Absent	Absent	Present	Present	Absent	Absent	Present	Present	Absent		Present	Present	Present	Present	Absent	Absent	Absent	Absent	Absent	Absent	Absent	Absent	Absent	Absent	Absent	Absent	Absent	Present	Present	Absent	Present	Absent	Absent	Absent	Present	Present	Absent
SCK20	Present	Present	Present	Present	Present	Present	Present	Present	Present	Present	Present	Absent	Absent	Absent	Present	Present	Absent	Absent	Present	Present	Absent		Present	Present	Present	Present	Absent	Absent	Absent	Absent	Absent	Absent	Absent	Absent	Absent	Absent	Absent	Absent	Absent	Present	Present	Absent	Present	Absent	Absent	Absent	Present	Present	Absent
SCK21	Present	Present	Absent	Present	Present	Present	Present	Present	Present	Present	Present	Absent	Absent	Absent	Present	Present	Absent	Absent	Present	Present	Absent		Present	Present	Present	Present	Absent	Absent	Absent	Absent	Absent	Absent	Absent	Absent	Absent	Absent	Absent	Absent	Absent	Present	Present	Absent	Present	Absent	Present	Absent	Absent	Present	Absent
SCK22	Present	Present	Absent	Absent	Present	Present	Present	Present	Present	Present	Present	Absent	Absent	Absent	Present	Present	Absent	Present	Present	Present	Absent		Absent	Present	Present	Present	Absent	Absent	Absent	Absent	Absent	Absent	Absent	Absent	Absent	Absent	Absent	Absent	Absent	Absent	Present	Absent	Present	Absent	Present	Absent	Absent	Present	Absent
[truncated: 65 more columns]
