# Supplementary material for: Genomic characterization and computational phenotyping of nitrogen-fixing bacteria isolated from Colombian sugarcane fields
Source: Sci Rep. 2021 Apr 28;11:9187. doi: 10.1038/s41598-021-88380-8 (PMC8080613; doi:10.1038/s41598-021-88380-8)
Supplement: Supplementary file 3 — Supplementary Table S3. [file 41598_2021_88380_MOESM3_ESM.xlsx]

## Sheet: Sheet1
Table S3 Custom gene panels for plant growth promotion genes. The 25 plant growth promotion genes used for computational phenotyping are shown along with brief descriptions of their function and their associated Genbank protein family accession numbers. The 25 genes are organized into six functional subcategories as shown.
Plant growth promotion funtional subcategories	Gene name	Gene description	Function	Protein accession
	pqqB	Pyrroloquinoline quinone biosynthesis protein PqqB	Involved in the transport of PQQ or its precursor to the periplasm	WP_015366528.1
	pqqC	Pyrroloquinoline-quinone synthase PqqC	Involved in the pathway pyrroloquinoline quinone biosynthesis, which is part of Cofactor biosynthesis	WP_015705480
Phosphate solubilization	pqqD	Pyrroloquinoline quinone biosynthesis peptide chaperone PqqD	Functions as a PqqA binding protein and presents PqqA to PqqE, in the pyrroloquinoline quinone (PQQ) biosynthetic pathway	WP_015366526
	pqqE	Pyrroloquinoline quinone biosynthesis protein PqqE	Catalyzes the cross-linking of a glutamate residue and a tyrosine residue in the PqqA protein as part of the biosynthesis of pyrroloquinoline quinone (PQQ)	WP_015705481
	pqqF	Pyrroloquinoline quinone biosynthesis protein PqqF	Required for coenzyme pyrroloquinoline quinone (PQQ) biosynthesis	WP_010207000.1
	pqqG	Pyrroloquinoline quinone biosynthesis protein PqqG	Required for coenzyme pyrroloquinoline quinone (PQQ) biosynthesis	WP_014340541.1
	ipdC	Indole-3-pyruvate decarboxylase	Carboxy-lyase activity, magnesium ion binding and thiamine pyrophosphate binding	YP_001005545.1
Indole-3-Acetic Acid (IAA)	hisC1	Putative aromatic amino tranferase	Probable histidinol-phosphate aminotransferase hisC1	YP_009358964.1
	iaaH	Indoleacetamide hydrolase	Hydrolase activity and auxin biosynthetic procces	WP_013197829.1
	iaaM	Tryptophan 2-monooxygenase	Involved in the pathway auxin biosynthesis, which is part of Plant hormone metabolism	WP_013197829.1
	pvdO	Pyoverdine biosynthesis-like protein	Kinase activity: catalysis of the transfer of a phosphate group, usually from ATP, to a substrate molecule	NP_746332.1
	pvdN	Pyoverdine biosynthesis-like protein	Catalytic activity	NP_746331.1
	pvdP	Pyoverdine biosynthesis-like protein	Tyrosinase that drives maturation of the pyoverdine 2 chromophore	NP_746329.1
	pvdE	Pyoverdine ABC transporter ATP-binding protein/permease	ATPase activity and peptide transporter activity	NP_746333.1
Siderophore production	pvdT	Pyoverdine ABC transporter ATP-binding protein/permease	Hydroxymethyl-, formyl- and related transferase activity	NP_746327.1
	fpvA	Ferripyoverdine receptor	Iron ion binding and receptor activity	NP_251088.1
	mbtH	Balhimycin biosynthetic protein MbtH	Required for the adenylation of amino acid in non-ribosomal peptide synthesis.	YP_036475.1
	dhbB	Isochorismatase (siderophore specific)	Catalytic activity	NP_391077.1
	dhbE	2,3-dihydroxybenzoate-AMP ligase	Involved in the biosynthesis of the catecholic siderophore	NP_391078.1
	fhu	Fhu operon transcription regulator	Essential for the utilization of ferric siderophores of the hydroxamate type and for the uptake of the antibiotic albomycin	WP_008842386.1
ACC deaminase activity	acdS	1-aminocyclopropane-1-carboxylate deaminase	Catalyzes a cyclopropane ring-opening reaction, the irreversible conversion of 1-aminocyclopropane-1-carboxylate (ACC) to ammonia and alpha-ketobutyrate. Allows growth on ACC as a nitrogen source	NP_717985.1
	budA	Alpha-acetolactate decarboxylase	Acetolactate decarboxylase activity	YP_001008160.1
	budB	Acetolactate synthase, catabolic	Involved in step 1 of the subpathway that synthesizes (R,R)-butane-2,3-diol from pyruvate	WP_014838692.1
Acetoin & butanediol synthesis	budC	Acetoin reductase	Catalyzes the reversible reduction of (S)-acetoin to 2,3-butanediol in the presence of NADH	NP_721691.1
	osmC	OsmC family peroxiredoxin	Peroxidase activity, hyperosmotic response, and response to oxidative stress	WP_047723870.1
Peroxidases	oxyR	DNA-binding transcriptional regulator OxyR	Hydrogen peroxide sensor. Activates the expression of a regulon of hydrogen peroxide-inducible genes	YP_005224403.1
	efeB	Deferrochelatase/peroxidase EfeB	Involved in the recovery of exogenous heme iron. Extracts iron from heme while preserving the tetrapyrrol ring intact	YP_002411956.1
	tpx	Thiol peroxidase	Thiol-specific peroxidase that catalyzes the reduction of hydrogen peroxide and organic hydroperoxides to water and alcohols, respectively. Plays a role in cell protection against oxidative stress by detoxifying peroxides	YP_009359303.1
