# Supplementary material for: Genomic characterization and computational phenotyping of nitrogen-fixing bacteria isolated from Colombian sugarcane fields
Source: Sci Rep. 2021 Apr 28;11:9187. doi: 10.1038/s41598-021-88380-8 (PMC8080613; doi:10.1038/s41598-021-88380-8)
Supplement: Supplementary file 4 — Supplementary Table S5. [file 41598_2021_88380_MOESM4_ESM.xlsx]

## Sheet: Sheet1
Table S5 Genome sequences for clinically-associated isolates from closely related Klebsiella species. Isolate identifiers are Genbank accession numbers are shown for the 29 clinically-associated Klebsiella isolates used for virulence profiling.
Clinical Klebsiella isoaltes	GenBank Accession number
Klebsiella pneumoniae subsp. pneumoniae KpO3210	GCA_000300735.3
Klebsiella pneumoniae UCI 62	GCA_000694875.1
Klebsiella pneumoniae strain KPPR1	GCA_000755605.1
Klebsiella pneumoniae strain 4640	GCA_000788025.1
Klebsiella pneumoniae strain 50606221	GCA_001463105.1
Klebsiella pneumoniae strain KPOII-1	GCA_001596935.1
Klebsiella pneumoniae strain CCBH6984	GCA_001720345.1
Klebsiella quasipneumoniae strain B8095	GCA_001729665.1
Klebsiella pneumoniae strain KL064	GCA_002120065.1
Klebsiella pneumoniae strain CNTD94	GCA_002150545.1
Klebsiella pneumoniae strain G749	GCA_002187025.1
Klebsiella pneumoniae subsp. strain KPCTRSRTH02	GCA_002248045.1
Klebsiella pneumoniae strain D7	GCA_002271825.1
Klebsiella pneumoniae strain BA2005	GCA_002287665.1
Klebsiella pneumoniae isolate UBA7514	GCA_002478325.1
Klebsiella pneumoniae strain 18ES	GCA_002738115.1
Klebsiella pneumoniae subsp. pneumoniae strain WCHKP015091	GCA_002852395.1
Klebsiella quasipneumoniae strain D52	GCA_002855865.1
Klebsiella pneumoniae strain CST_2_1	GCA_002910655.1
Klebsiella pneumoniae strain KPNIH26	GCA_002920135.1
Klebsiella oxytoca strain 2880STDY5682542	GCA_900083965.1
Klebsiella pneumoniae isolate PEI-B-P-08	GCA_900108765.2
Klebsiella pneumoniae strain VRES1170	GCA_900172725.1
Klebsiella pneumoniae strain KP06M	GCA_900177035.1
Klebsiella pneumoniae subsp. strain 3189STDY5864809	GCA_900181985.1
Klebsiella pneumoniae 573	GCA_000822285.1
Klebsiella aerogenes UCI 46	GCA_000534115.1
Klebsiella quasipneumoniae subsp. similipneumoniae	GCA_900181145.1
Klebsiella pneumoniae 342	GCA_000019565.1
