# Supplementary material for: Genomic characterization and computational phenotyping of nitrogen-fixing bacteria isolated from Colombian sugarcane fields
Source: Sci Rep. 2021 Apr 28;11:9187. doi: 10.1038/s41598-021-88380-8 (PMC8080613; doi:10.1038/s41598-021-88380-8)
Supplement: Supplementary file 5 — Supplementary Table S6. [file 41598_2021_88380_MOESM5_ESM.xlsx]

## Sheet: Sheet1
Table S6 Custom gene panel for nitrogen fixation genes. The 21 bacterial nitrogen fixation genes (nif) used for computational phenotyping are shown along with brief descriptions of their function and their associated TIGRRFAM protein family accession numbers (taken from the RAST annotation system).
Gene name	Gene description	Function	Protein Family
nifH	Nitrogenase iron protein	Structural: dinitrogenase reductase (Fe protein); α2 dimer, Fe4S4 center. Multiple roles: catalysis, FeMo-co synthesis and insersion	TIGR01287
nifD	Nitrogenase molybdenum-iron protein alpha chain	Structural: part of the nitrogenase complex that catalyzes the key enzymatic reactions in nitrogen fixation	TIGR01282
nifJ	Structural- pyruvate: ferredoxin (flavodoxin) oxidoreductase	Structural: pyruvate; flavodoxin oxidoreductase; α2 dimer; FeS centers. Donates electrons to flavodoxin	TIGR01752
nifF	Flavodoxin, NifF	Structural: flavodoxin; donates electrons to flavodoxin	TIGR02176
nifA	Nif-specific regulatory protein	Regulatory: positive regulatory role	TIGR01817
nifL	Nitrogen fixation negative regulator NifL	Regulatory: negative regulator role. Required for the inhibition of NifA activity in response to oxygen and low level of fixed nitrogen	TIGR02938
nifE	Nitrogenase iron-molybdenum cofactor biosynthesis protein NifE	Biosynthesis of the prosthetic group of nitrogenase (FeMo cofactor)	TIGR01283
nifQ	Iron-molybdenum cofactor biosynthesis protein NifQ	Biosynthesis: Involved in molybdenum processing, early role in Mo processing for FeMo-co; not obligate at normal Mo	pfam04891
nifX	Nitrogen fixation protein NifX	Biosynthesis: involved in MoFe cofactor biosynthesis	TIGR02663
nifB	Nitrogenase cofactor biosynthesis protein NifB	Biosynthesis: FeMo-co Biosynthesis. Oxygen-labile FeS protein. Membrane - bound in K. pneumonie	TIGR01290
nifV	Homocitrate synthase	Biosynthesis: this protein is a Fe-Mo-cofactor biosynthetic component	TIGR02660
nifS	Cysteine desulfurase NifS	Biosynthesis: catalyzes the removal of elemental sulfur atoms from cysteine to produce alanine	TIGR03402
nifM	Nitrogen fixation protein NifM	Processing: required for processing NifH A	TIGR02933
nifY	Protein nifY	Processing: attaches to apodinitrogenase to allow FeMo-co insertion	TIGR02663
nifK	Nitrogenase molybdenum-iron protein subunit beta	Structural: part of the nitrogenase complex that catalyzes the key enzymatic reactions in nitrogen fixation	TIGR01286
nifN	Nitrogenase iron-molybdenum cofactor biosynthesis protein NifN	Plays a role in the biosynthesis of the prosthetic group of nitrogenase	TIGR01285
nifU	Iron-sulfur cluster assembly scaffold protein NifU	May be involved in the formation or repair of [Fe-S] clusters present in iron-sulfur proteins	TIGR02000
nifW	Nitrogenase-stabilizing/protective protein NifW	May protect the nitrogenase Fe-Mo protein from oxidative damage	pfam03206
nifO	Nitrogenase-associated protein NifO	Nitrogenase-associated protein	TIGR01616
nifT	Putative nitrogen fixation protein NifT	Nitrogen fixation global process	TIGR02934
nifZ	Putative NifZ	Nitrogenase activity	pfam04319
